# Supplementary material for: Development and validation of a nomogram to identify suitable candidates for surgery in malignant small bowel obstruction
Source: BMC Surg. 2025 Dec 16;26:51. doi: 10.1186/s12893-025-03418-2 (PMC12822017; doi:10.1186/s12893-025-03418-2)
Supplement: Supplementary file 1 — Supplementary Material 1. [file 12893_2025_3418_MOESM1_ESM.txt]

install.packages('car')
install.packages('rms')
install.packages('pROC')
install.packages("Hmisc")
install.packages('rmda')
rm(list = ls())
library(Hmisc)
library(car)
library(rms)
library(pROC)
library(rmda)
data_dir <- choose.dir(default = "D:\\data_dir", caption = "选择数据存放的文件夹目录")

output_dir <- choose.dir(default = "D:\\output_dir", caption = "选择导出图片的文件夹目录")


training_dataset_path <- choose.files(default = data_dir, caption = "请选训练集数据文件的txt文件。",
                                      multi = TRUE, filters = Filters,
                                      index = nrow(Filters))
training_dataset<- read.csv(training_dataset_path, header = TRUE,sep="\t", stringsAsFactors=FALSE)

print(paste0("该训练集有 ",dim(training_dataset)[1]," 个样本； ",dim(training_dataset)[2]," 个变量"))


names(training_dataset)

ddist <- datadist(training_dataset)
options(datadist='ddist')

f_lrm <-lrm(FZ ~ Alb+Ld+Iadar+Am+A, data=training_dataset, x=TRUE, y=TRUE,maxit=1000)

print(f_lrm)


C_index <- rcorrcens(training_dataset$FZ~predict(f_lrm))
se<-C_index[4]/2
ul<-C_index[1]+1.96*se
dl<-C_index[1]-1.96*se
print(paste0("C指数及其可信区间为：",C_index[1]," (",dl,", ",ul,")"))


ddist <- datadist(training_dataset)
options(datadist='ddist')

pdf(file=paste(output_dir, "\\nomogram.pdf", sep = ""),width=10,height=7) 
nomogram <- nomogram(f_lrm,fun=function(x)1/(1+exp(-x)), 
                     fun.at = c(0.01,0.1,0.3,0.5,0.8,0.9,0.99),
                     funlabel = "Risk of FZ", 
                     lp=F,  
                     conf.int = F, 
                     abbrev = 
)

plot(nomogram
     
)
dev.off()


pred_f_training<-predict(f_lrm,training_dataset)
pred_f_training<-1/(1+exp(-pred_f_training))

modelroc <- roc(training_dataset$FZ,pred_f_training,ci = TRUE)

pdf(file=paste(output_dir, "\\ROC_training.pdf", sep = ""),width=7,height=7) 
plot(modelroc, 
     print.auc=TRUE, 
     
   
     auc.polygon=F, 
     
     grid=c(0.1, 0.2),
     print.thres=TRUE,
     
     legacy.axes=TRUE)
dev.off()


cal1 <- calibrate(f_lrm,predy=seq(0, 1.0, length=50),B=1000)
pdf(file=paste(output_dir, "\\calibrate_training.pdf", sep = ""),width=10,height=10) 
plot(cal1)
dev.off()


pdf(file=paste(output_dir, "\\DCA_training.pdf", sep = ""),width=10,height=10) 
DCA_training<- decision_curve(FZ ~ Alb + Ld + Iadar + Am + A,data = training_dataset
                              
                              ,study.design = 'cohort')
plot_decision_curve(DCA_training,curve.names= c('Model'),
                    confidence.intervals = "none",
                    cost.benefit.axis = T, 
                   ,
                    lty = c(1),
                    lwd=1)
dev.off()
